# Supplementary material for: Epithelial–Mesenchymal Transition in Osteosarcoma as a Key Driver of Pulmonary Metastasis
Source: Cancers (Basel). 2025 Sep 6;17(17):2922. doi: 10.3390/cancers17172922 (PMC12428473; doi:10.3390/cancers17172922)
Supplement: Supplementary file 1 [file cancers-17-02922-s001.zip]

Archive with 3 entries (3 files):
- Table S1. miRNAs Targeting EMT in OS.xlsx
- Table S2. lncRNAs Targeting EMT in OS.xlsx
- Table S3. circRNAs Targeting EMT in OS.xlsx
