# Supplementary material for: Epithelial–Mesenchymal Transition in Osteosarcoma as a Key Driver of Pulmonary Metastasis
Source: Cancers (Basel). 2025 Sep 6;17(17):2922. doi: 10.3390/cancers17172922 (PMC12428473; doi:10.3390/cancers17172922)
Supplement: Supplementary file 1 [file cancers-17-02922-s001.zip › Table S1. miRNAs Targeting EMT in OS.xlsx]

## Sheet: Sheet1
Non-Coding RNA	Type	Regulatory Function on EMT	Target Genes/Pathways	Therapeutic Potential	Delivery Strategy	References
MiR-451a	miRNA	Promotes	YTHDC1, m6A methylation, AKT/mTOR	Blocking miR-451a may suppress OS metastasis	miRNA inhibitors	PMID: 35198364
MiR-19	miRNA	Promotes	SPRED2, ERK/MAPK, Autophagy	Enhances OS proliferation, invasion, migration, and EMT	miRNA inhibitors	PMID: 33023313
MiR-301b	miRNA	Promotes	SNX10, EMT markers (N-cadherin, Vimentin, MMP9)	Targeting miR-301b may inhibit OS proliferation, invasion, and EMT	miRNA inhibitors	PMID: 35732962
MiR-135b	miRNA	Promotes	TAZ, Hippo pathway, EMT markers	Targeting miR-135b may suppress OS proliferation, EMT, and metastasis	miRNA inhibitors	PMID: 28823959
MiR-486	miRNA	Suppresses	PIM1, EMT markers	Targeting miR-486 may inhibit OS invasion and EMT	miRNA mimics	PMID: 30103304
MiR-429	miRNA	Suppresses	ZEB1, EMT markers (E-cadherin, Vimentin, N-Cadherin, Snail)	Targeting miR-429 may inhibit OS progression and metastasis	miRNA mimics	PMID: 28694763
MiR-128	miRNA	Suppresses	ITGA2, EMT markers	Targeting miR-128 may inhibit OS migration, invasion, and EMT	miRNA mimics	PMID: 26700675
MiR-22	miRNA	Suppresses	Twist1, EMT markers	Targeting miR-22 may inhibit OS EMT and progression	miRNA mimics	PMID: 32391253
MiR-139-5p	miRNA	Suppresses	DNMT1, EMT markers	Targeting miR-139-5p may inhibit OS growth and invasion	miRNA mimics	PMID: 29673587
MiR-185-5p	miRNA	Suppresses	CTSE, EMT markers	Targeting miR-185-5p may inhibit OS growth and metastasis	miRNA mimics	PMID: 35213250
MiR-144-3p	miRNA	Suppresses	EZH2, TUG1, Wnt/β-catenin pathway	Targeting miR-144-3p may suppress OS tumorigenesis and EMT	miRNA mimics	PMID: 28902349
MiR-155	miRNA	Promotes	TNF-α, ERK signaling, CSC markers (CD24, CD90, CD133)	Targeting miR-155 may inhibit OS CSC transformation and EMT	miRNA inhibitors	PMID: 31669646
MiR-708-5p	miRNA	Suppresses	ZEB1, EMT markers (E-cadherin, Vimentin, N-Cadherin, Snail)	Targeting miR-708-5p may inhibit OS metastasis and EMT	miRNA mimics	PMID: 31894343
MiR-671-5p	miRNA	Suppresses	SMAD3, EMT markers	Targeting miR-671-5p may inhibit OS migration and invasion	miRNA mimics	PMID: 34755673
MiR-186-5p	miRNA	Suppresses	FOXK1, EMT markers	Targeting miR-186-5p may inhibit OS growth, migration, and invasion	miRNA mimics	PMID: 30897321
MiR-19a	miRNA	Promotes	RhoB, EMT markers	Targeting miR-19a may enhance OS migration, invasion, and EMT	miRNA inhibitors	PMID: 31576138
MiR-214-3p	miRNA	Suppresses	FNDC5, EMT markers	Targeting miR-214-3p may inhibit OS migration, invasion, and EMT	miRNA mimics	PMID: 32073886
MiR-363	miRNA	Suppresses	PDZD2, EMT markers	Targeting miR-363 may inhibit OS proliferation, migration, and invasion	miRNA mimics	PMID: 30896877
MiR-499a	miRNA	Suppresses	SHKBP1, TGFβ, EMT markers	Targeting miR-499a may overcome OS resistance to EGFR inhibitors	miRNA mimics	PMID: 31138318
MiR-331-3p	miRNA	Suppresses	MGAT1, Bcl-2/Bax, Wnt/β-catenin pathway, EMT markers	Targeting miR-331-3p may inhibit OS progression and EMT	miRNA mimics	PMID: 35758024
MiR-196a	miRNA	Promotes	HOXA5, EMT markers	Targeting miR-196a may enhance OS migration, invasion, and EMT	miRNA inhibitors	PMID: 32675397
MiR-769-5p	miRNA	Promotes	DUSP16, JNK/p38 MAPK, EMT markers	Targeting miR-769-5p may enhance OS proliferation, migration, and invasion	miRNA inhibitors	PMID: 34663350
miR-382	miRNA	Suppresses	Y box-binding protein 1 (YB-1)	Suppresses metastasis and relapse in OS	miRNA mimics	PMID: 25292190
miR-125a-5p	miRNA	Suppresses	MMP-11	Suppresses OS cell migration, invasion, and EMT	miRNA mimics	PMID: 27081863
miR-199b-5p	miRNA	Promotes	HER2, EMT signaling pathway	Enhances OS proliferation, invasion, and metastasis	miRNA inhibitors	PMID: 30610808
miR-630	miRNA	Suppresses	PSMC2	Suppresses OS proliferation, migration, invasion, and EMT	miRNA mimics	PMID: 30915734
miR-615-3p	miRNA	Promotes	SESN2/AMPK/mTOR pathway	pathway Enhances OS proliferation, invasion, metastasis, and EMT	miRNA inhibitors	PMID: 39702297
miR-522	miRNA	Suppresses	PPM1A, TGF-β/Smad pathway	Suppresses OS tumorigenesis, proliferation, migration, and EMT	miRNA inhibitors	PMID: 31190351
miR-140-3p	miRNA	Suppresses	TRAF6, TGF-β1 signaling	Suppresses OS EMT, migration, and invasion	miRNA mimics	PMID: 32562135
miR-320b	miRNA	Suppresses	FGD5-AS1, EMT-related proteins	Suppresses OS cell proliferation, invasion, and EMT	miRNA mimics	PMID: 33408528
miR-17-5p	miRNA	Promotes	SRCIN1, EMT signaling pathway	Promotes OS proliferation, EMT, and invasion	miRNA inhibitors	PMID: 30302813
miR-CT3	miRNA	Suppresses	VEGF-A, EMT-related proteins	Suppresses OS angiogenesis, migration, and EMT	miRNA mimics	PMID: 35054891
miR-802	miRNA	Promotes	p27, PI3K/AKT pathway	Promotes OS migration, invasion, and EMT	miRNA inhibitors	PMID: 34318428
miR-1224-5p	miRNA	Suppresses	PLK1, PI3K/AKT/mTOR signaling	Suppresses OS proliferation, invasion, and EMT; induces autophagy	miRNA mimics	PMID: 33235467
miR-610	miRNA	Suppresses	Twist1	Suppresses OS proliferation, invasion, and EMT; increases cisplatin sensitivity	miRNA mimics	PMID: 28915582
miR-338-3p	miRNA	Suppresses	AHSA1	Suppresses OS EMT, migration, and invasion	miRNA mimics	PMID: 29618948
miR-761	miRNA	Suppresses	ALDH1B1, TGF-β signaling	Suppresses OS progression, EMT, migration, and invasion	miRNA mimics	PMID: 33035586
miR-377-3p	miRNA	Suppresses	CUL1, Wnt/β-catenin signaling	Suppresses OS progression, EMT, and migration	miRNA mimics	PMID: 34133001
miR-766-3p	miRNA	Suppresses	BCL9L, β-catenin signaling	Suppresses OS progression, EMT, migration, and invasion	miRNA mimics	PMID: 33117820
miR-145	miRNA	Suppresses	Snail	Suppresses OS progression, EMT, and invasion	miRNA mimics	PMID: 28186090
miR-665	miRNA	Suppresses	RAB23	Suppresses OS invasion and migration	miRNA mimics	PMID: 27904698
miR-744	miRNA	Promotes	LATS2, Wnt/β-catenin signaling	Promotes OS progression, EMT, and migration	miRNA inhibitors	PMID: 31452740
miR-503	miRNA	Suppresses	c-myb	Suppresses OS progression, EMT, and migration	miRNA mimics	PMID: 26768615
miR-1253	miRNA	Suppresses	MMP9	Suppresses OS proliferation, migration, and invasion	miRNA mimics	PMID: 34036868
miR-615	miRNA	Suppresses	HK2, PI3K/AKT signaling	Suppresses OS proliferation, EMT, and migration	miRNA mimics	PMID: 32968448
miR-340-5p	miRNA	Suppresses	NRF2, PI3K/AKT signaling	Suppresses OS proliferation, EMT, and migration	miRNA mimics	PMID: 34109575
miR-133b	miRNA	Suppresses	FGFR1, PI3K/Akt, Ras/MAPK signaling	Suppresses OS proliferation, EMT, and migration; induces apoptosis	miRNA mimics	PMID: 30574019
miR-93	miRNA	Promotes	TIMP2	Promotes OS progression, EMT, and migration	miRNA inhibitors	PMID: 31383784
miR-130a	miRNA	Promotes	PTEN	Promotes OS progression, EMT, and migration	miRNA inhibitors	PMID: 27035216
miR-1284	miRNA	Suppresses	HMGB1	Suppresses OS proliferation, migration, and EMT	miRNA mimics	PMID: 29899164
miR-107	miRNA	Suppresses	β-catenin, Cyclin D1, c-Myc, GSK-3β	Suppresses OS proliferation, EMT, migration, and invasion; induces apoptosis	miRNA mimics	PMID: 29565702
miR-181c	miRNA	Suppresses	SMAD7, TGF-β signaling	Suppresses OS proliferation, migration, and invasion; induces apoptosis	miRNA mimics	PMID: 31251735
miR-506-3p	miRNA	Suppresses	SPHK1	Initiates MET; suppresses autophagy, migration, and invasion	miRNA mimics	PMID: 30669957
miR-370	miRNA	Suppresses	FOXM1	Suppresses OS proliferation, EMT, migration, and invasion; induces apoptosis	miRNA mimics	PMID: 26617733
miR-29a	miRNA	Suppresses	DNMT3B, SOCS1/NF-κB signaling	Suppresses OS invasion, migration, and EMT; promotes apoptosis	miRNA mimics	PMID: 31364725
* This table includes selected miRNAs regulating EMT in osteosarcoma.
