# Supplementary material for: Epithelial–Mesenchymal Transition in Osteosarcoma as a Key Driver of Pulmonary Metastasis
Source: Cancers (Basel). 2025 Sep 6;17(17):2922. doi: 10.3390/cancers17172922 (PMC12428473; doi:10.3390/cancers17172922)
Supplement: Supplementary file 1 [file cancers-17-02922-s001.zip › Table S2. lncRNAs Targeting EMT in OS.xlsx]

## Sheet: Sheet1
Non-Coding RNA	Type	Regulatory Function on EMT	Target Genes/Pathways	Therapeutic Potential	Delivery Strategy	References
PCGEM1	lncRNA	Promotes	miR-433-3p, OMA1	Promotes OS growth, EMT, and metastasis	knockdown	PMID: 36782343
GAS5	lncRNA	Suppresses	miR-221, ARHI	Suppresses OS proliferation, EMT, and migration	overexpression	PMID: 28519068
ZEB2-AS1	lncRNA	Promotes	ZEB2-AS1 pathway	Promotes OS proliferation, EMT, migration, and invasion	knockdown	PMID: 33085924
LINC00909	lncRNA	Promotes	miR-875-5p, HOXD9, PI3K/AKT/mTOR signaling	Promotes OS proliferation, EMT, migration, and metastasis	knockdown	PMID: 36262353
HOTAIR	lncRNA	Suppresses	LPR5, Wnt/β-catenin signaling	Suppresses OS migration, invasion, and proliferation	overexpression	PMID: 36816362
RUSC1-AS1	lncRNA	Promotes	miR-101-3p, Notch1, Ras-ERK pathway	Promotes OS proliferation, EMT, migration, and metastasis	knockdown	PMID: 34367901
SPRY4-IT1	lncRNA	Promotes	SPRY4-IT1 pathway	Promotes OS proliferation, EMT, migration, and invasion	knockdown	PMID: 28078006
HCG11	lncRNA	Promotes	miR-579, MMP13	Promotes OS proliferation, EMT, migration, and invasion	knockdown	PMID: 33408506
lncTCF7	lncRNA	Promotes	EMT-associated genes (E-cadherin, N-cadherin, vimentin, MMP-2, MMP-9)	Promotes OS metastasis	knockdown	PMID: 31966435
MIR31HG	lncRNA	Promotes	miR-361, VEGF, FOXM1, Twist	Promotes OS proliferation, EMT, and migration	knockdown	PMID: 31564967
UCA1	lncRNA	Promotes	CREB1, miR-582, PI3K/AKT/mTOR pathway	Promotes OS metastasis and EMT	knockdown	PMID: 31011522
MINCR	lncRNA	Promotes	Wnt/β-catenin pathway	Promotes OS growth, EMT, and metastasis	knockdown	PMID: 35767742
Ftx	lncRNA	Promotes	E-cadherin, N-cadherin, Snail-1	Promotes OS migration, invasion, and EMT	knockdown	PMID: 31949847
XIST	lncRNA	Suppresses	AGO2	Suppresses OS proliferation, migration, and EMT	knockdown	PMID: 33816232
MALAT1	lncRNA	Promotes	miR-590-3p	Promotes OS proliferation, migration, invasion, and EMT	knockdown	PMID: 36277152
LINC01419	lncRNA	Promotes	miR-519a-3p/PDRG1 axis	Promotes OS proliferation, motility, and EMT	knockdown	PMID: 32390762
TTN-AS1	lncRNA	Promotes	miR-16-1-3p/TFAP4 axis	Promotes OS proliferation, migration, invasion, and EMT	knockdown	PMID: 34141611
CDKN2B-AS1	lncRNA	Promotes	miR-4458/MAP3K3 axis	Promotes OS proliferation, migration, and EMT	knockdown	PMID: 31950433
LINC00607	lncRNA	Promotes	miR-607/E2F6	Promotes OS proliferation, migration, invasion, and EMT	knockdown	PMID: 33585204
linc00689	lncRNA	Promotes	miR-129-5p/NUSAP1 axis	Promotes OS proliferation, migration, invasion, and EMT	knockdown	PMID: 39891384
HCP5	lncRNA	Promotes	SP1/HCP5 axis	Promotes OS proliferation, invasion, and EMT	knockdown	PMID: 30554864
SNHG7	lncRNA	Promotes	miR-34a/Notch1, BCL-2, CDK6, SMAD4	Promotes OS proliferation, migration, invasion, and EMT	knockdown	PMID: 29989838
LINC01140	lncRNA	Promotes	miR-139-5p/HOXA9 axis	Promotes OS proliferation, migration, invasion, and EMT	knockdown	PMID: 35800618
HOXA-AS3	lncRNA	Promotes	miR-1286/TEAD1	Promotes OS progression, EMT, and angiogenesis	Knockdown	PMID: 37752588
CBR3-AS1	lncRNA	Promotes	miR-140-5p/DDX54-NUCKS1-mTOR	Promotes OS stemness, EMT, and tumor growth	Knockdown	PMID: 35592388
RPARP-AS1	lncRNA	Promotes	FABP4, MAGL, SCD1, Akt/mTOR	Enhances lipid metabolism, EMT, and tumor growth	Knockdown	PMID: 38308235
KIAA0087	lncRNA	Suppresses	miR-411-3p/SOCS1/JAK2/STAT3	Inhibits OS growth, metastasis, and EMT	Overexpression	PMID: 37009803
DDX11-AS1	lncRNA	Promotes	miR-873-5p/DDX11/IGF2BP2	Enhances OS proliferation, metastasis, and EMT	Knockdown	PMID: 32014424
EBLN3P	lncRNA	Promotes	miR-200a-3p/O-GlcNAc transferase (OGT)	Increases methotrexate resistance, promotes EMT	Knockdown	PMID: 36544170
DLGAP1-AS2	lncRNA	Promotes	miR-451a/HK2	Enhances OS malignancy, EMT, and aerobic glycolysis	Knockdown	PMID: 37817462
LBX2-AS1	lncRNA	Promotes	miR-597-3p/BRD4	Reduces sensitivity to JQ-1, promotes OS growth and EMT	Knockdown	PMID: 37035213
HOXA-AS2	lncRNA	Promotes	miR-520c-3p	Promotes OS migration, invasion, and EMT	Knockdown	PMID: 30081707
ZFAS1	lncRNA	Promotes	miR-520b, miR-520e/RHOC	Promotes OS proliferation, migration, invasion, and EMT	Knockdown	PMID: 36473367
TUG1	lncRNA	Promotes	miR-144-3p/EZH2/Wnt/β-catenin	Promotes OS tumorigenesis, migration, and EMT	Knockdown	PMID: 28902349
BCRT1	lncRNA	Promotes	miR-1303/FGF7	Promotes OS proliferation, EMT, and inflammatory mediator secretion	Knockdown	PMID: 34102610
LINC01060	lncRNA	Promotes	PI3K/Akt	Enhances OS proliferation, migration, invasion, and EMT	Knockdown	PMID: 37211864
SNHG16	lncRNA	Promotes	miR-488/ITGA6	Promotes OS migration, invasion, and EMT	Knockdown	PMID: 33598394
FAL1	lncRNA	Promotes	EMT pathway	Promotes OS proliferation, migration, invasion, and EMT	Knockdown	PMID: 29987852
LINC01354	lncRNA	Promotes	Integrin β1	Promotes OS invasion and EMT	Knockdown	PMID: 32111497
TMPO-AS1	lncRNA	Suppresses	miR-329/E2F1	Inhibits OS proliferation, promotes apoptosis, and suppresses EMT	Overexpression	PMID: 33215415
HNF1A-AS1	lncRNA	Promotes	EMT pathway	Enhances OS proliferation, migration, invasion, and tumor progression	Knockdown	PMID: 28866868
DSCAM-AS1	lncRNA	Promotes	miR-186-5p/GPRC5A	Enhances OS proliferation, migration, and EMT	Knockdown	PMID: 32865178
LINC00612	lncRNA	Promotes	miR-214-5p/SOX4	Promotes OS proliferation, invasion, and EMT	Knockdown	PMID: 32311343
NEAT1	lncRNA	Promotes	miR-483/STAT3	Enhances OS metastasis and EMT	Knockdown	PMID: 33546665
LINC01137	lncRNA	Promotes	Disulfidptosis-related pathways, macrophage polarization	Enhances OS proliferation, migration, invasion, and EMT	Knockdown	PMID: 39576417
SNHG22	lncRNA	Suppresses	miR-4492/NKIRAS2	Inhibits OS progression, migration, invasion, and EMT	Overexpression	PMID: 32950969
FOXD3-AS1	lncRNA	Promotes	miR-296-5p/ZCCHC3	Enhances OS migration, invasion, and EMT	Knockdown	PMID: 33204608
CASC15	lncRNA	Promotes	Wnt/β-catenin pathway	Promotes OS proliferation, metastasis, and EMT	Knockdown	PMID: 33760218
SNHG1	lncRNA	Promotes	miR-577/WNT2B/Wnt/β-catenin	Enhances OS proliferation, migration, and EMT	Knockdown	PMID: 29108989
CRNDE	lncRNA	Promotes	Notch1 signaling pathway	Enhances OS proliferation, invasion, migration, and EMT	Knockdown	PMID: 29246789
SNHG10	lncRNA	Promotes	miR-182-5p/FZD3/Wnt/β-catenin	Enhances OS proliferation, invasion, and EMT	Knockdown	PMID: 33251045
GHET1	lncRNA	Promotes	EMT-related genes	Enhances OS proliferation, migration, invasion, and inhibits apoptosis	Knockdown	PMID: 30475755
LINC00665	lncRNA	Promotes	Wnt/β-catenin pathway	Enhances OS proliferation, invasion, and EMT	Knockdown	PMID: 36387061
LINC00691	lncRNA	Suppresses	miR-1256/ST5	Inhibits OS proliferation and invasion	Overexpression	PMID: 33380807
TMPO-AS1	lncRNA	Promotes	Various cancer pathways	Enhances OS migration, invasion, and proliferation	Knockdown	PMID: 38330619
NR_136400	lncRNA	Suppresses	miR-8081/TUSC5	Inhibits OS proliferation and invasion	Overexpression	PMID: 32499696
LINC00467	lncRNA	Promotes	miR-217/HMGA1	Enhances OS growth, metastasis, and EMT	Knockdown	PMID: 32572906
HOTTIP	lncRNA	Promotes	c-Myc feedback loop	Enhances OS migration, invasion, and EMT	Knockdown	PMID: 31423232
AFAP1-AS1	lncRNA	Promotes	RhoC/ROCK1/p38MAPK/Twist1	Enhances OS tumorigenesis and EMT	Knockdown	PMID: 31443665
THRIL	lncRNA	Promotes	TNF-α signaling	Enhances OS growth and predicts poor prognosis	Knockdown	PMID: 32021260
FER1L4	lncRNA	Suppresses	miR-18a-5p/SOCS5, PI3K/AKT	Induces apoptosis, inhibits EMT and PI3K/AKT activation	Overexpression	PMID: 31473323
CRNDE	lncRNA	Promotes	Wnt/β-catenin pathway	Enhances OS proliferation, invasion, and EMT	Knockdown	PMID: 31898343
CDKN2B-AS1	lncRNA	Promotes	EMT-related pathways	Enhances OS proliferation and EMT	Knockdown	PMID: 31724892
SNHG10	lncRNA	Promotes	miR-182-5p/FZD3/Wnt/β-catenin	Enhances OS proliferation, invasion, and EMT	Knockdown	PMID: 33251045
GHET1	lncRNA	Promotes	EMT-related genes	Enhances OS proliferation, migration, invasion, and inhibits apoptosis	Knockdown	PMID: 30475755
* This table includes selected lncRNAs regulating EMT in osteosarcoma.
