# Supplementary material for: Epithelial–Mesenchymal Transition in Osteosarcoma as a Key Driver of Pulmonary Metastasis
Source: Cancers (Basel). 2025 Sep 6;17(17):2922. doi: 10.3390/cancers17172922 (PMC12428473; doi:10.3390/cancers17172922)
Supplement: Supplementary file 1 [file cancers-17-02922-s001.zip › Table S3. circRNAs Targeting EMT in OS.xlsx]

## Sheet: Sheet1
Non-Coding RNA	Type	Regulatory Function on EMT	Target Genes/Pathways	Therapeutic Potential	Delivery Strategy	References
Circ_0001721	circRNA	Promotes	miR-372-3p/MAPK7	Enhances OS progression, migration, invasion, and EMT	Knockdown	PMID: 32982424
Circ-FOXM1	circRNA	Promotes	miR-320a/miR-320b/FOXM1/Wnt	Enhances OS proliferation, migration, invasion, and EMT	Knockdown	PMID: 35799265
Circ-CDR1as	circRNA	Promotes	miR-7/EGFR/CCNE1/PI3KCD/RAF1	Enhances OS proliferation, migration, invasion, and EMT	Knockdown	PMID: 30425578
Circ-03955	circRNA	Promotes	miR-3662/Metadherin (MTDH)	Enhances OS EMT, growth, and metastasis	Knockdown	PMID: 33312941
CircMYO10	circRNA	Promotes	miR-370-3p/RUVBL1/Wnt/β-catenin	Enhances OS proliferation, chromatin remodeling, and EMT	Knockdown	PMID: 31665067
Circ_0002005	circRNA	Promotes	miRNA network/EMT-associated proteins	Enhances OS proliferation, migration, invasion, and EMT	Knockdown	PMID: 39761802
CircMGEA5	circRNA	Promotes	miR-153-3p/miR-8084/ZEB1/Snail	Enhances OS metastasis, EMT, and invasion	Knockdown	PMID: 36564929
CircPRKAR1B	circRNA	Promotes	miR-361-3p/FZD4/Wnt	Enhances OS proliferation, migration, invasion, and EMT	Knockdown	PMID: 34716310
Circ_0078767	circRNA	Suppresses	miR-889/KLF9	Inhibits OS proliferation, migration, invasion, and EMT	Overexpression	PMID: 35758280
CircUBAP2	circRNA	Promotes	miR-641/YAP1	Enhances OS proliferation, invasion, and EMT	Knockdown	PMID: 32528231
Circ_0021087	circRNA	Suppresses	miR-184/FOSB	Inhibits OS proliferation, migration, invasion, and EMT	Overexpression	PMID: 34076278
* This table includes selected circRNAs regulating EMT in osteosarcoma.
